# Supplementary material for: Facility Managers’ Perceptions of Support and Supervision of Ward Based Primary Health Care Outreach Teams in National Health Insurance Pilot Districts in KwaZulu-Natal, South Africa. A Qualitative Study
Source: Healthcare (Basel). 2021 Dec 13;9(12):1718. doi: 10.3390/healthcare9121718 (PMC8701860; doi:10.3390/healthcare9121718)
Supplement: Supplementary file 1 [file healthcare-09-01718-s001.zip]

Archive with 1 entries (1 files):
- healthcare-1352308-supplementary.pdf
